# Supplementary material for: Understanding the cost of pharmacy-delivered HIV pre- and post-exposure prophylaxis service delivery in Kenya: findings from pilot studies
Source: BMC Health Serv Res. 2025 Nov 26;25:1536. doi: 10.1186/s12913-025-13681-x (PMC12659100; doi:10.1186/s12913-025-13681-x)
Supplement: Supplementary file 2 — Supplementary Material 2 [file 12913_2025_13681_MOESM2_ESM.xlsx]

## Sheet: Summary
Summary																	For these one-way sensitivity analysis, change adjustment factor in "Descriptions" sheet and then copy and paste Non-subsidized scenario values only (i.e., B5:E16)																For these one-way sensitivity analysis, change adjustment factor in "Descriptions" sheet and then copy and paste Subsidized scenario values only (i.e., N5:Q16)
	Non-subsidized delivery				Free PrEP/PEP Scenario				Free HIV RDT Scenario				Subsidized delivery*				20% increase in provider time				20% decrease in provider time				20% increase in client volume				20% decrease in client volume				20% increase in provider time				20% decrease in provider time				20% increase in client volume				20% decrease in client volume
Category	PrEP	PEP	PrEP	PEP	PrEP	PEP	PrEP	PEP	PrEP	PEP	PrEP	PEP	PrEP	PEP	PrEP	PEP	PrEP	PEP	PrEP	PEP	PrEP	PEP	PrEP	PEP	PrEP	PEP	PrEP	PEP	PrEP	PEP	PrEP	PEP	PrEP	PEP	PrEP	PEP	PrEP	PEP	PrEP	PEP	PrEP	PEP	PrEP	PEP	PrEP	PEP	PrEP	PEP
	Economic		Financial		Economic		Financial		Economic		Financial		Economic		Financial		Economic		Financial		Economic		Financial		Economic		Financial		Economic		Financial		Economic		Financial		Economic		Financial		Economic		Financial		Economic		Financial
Capital	2040.7	297.063	0	0	2040.7	297.063	0	0	2040.7	297.063	0	0	2040.7	297.063	0	0	2448.84	356.476	0	0	1632.56	237.65	0	0	2281.26	297.063	0	0	1800.15	297.063	0	0	2448.84	356.476	0	0	1632.56	237.65	0	0	2281.26	297.063	0	0	1800.15	297.063	0	0
Training	76.9127	11.084	76.9127	11.084	76.9127	11.084	76.9127	11.084	76.9127	11.084	76.9127	11.084	76.9127	11.084	76.9127	11.084	76.9127	11.084	76.9127	11.084	76.9127	11.084	76.9127	11.084	77.8126	10.1841	77.8126	10.1841	75.8384	12.1583	75.8384	12.1583	76.9127	11.084	76.9127	11.084	76.9127	11.084	76.9127	11.084	77.8126	10.1841	77.8126	10.1841	75.8384	12.1583	75.8384	12.1583
Demand creation	521.584	65.6982	521.584	65.6982	521.584	65.6982	521.584	65.6982	521.584	65.6982	521.584	65.6982	521.584	65.6982	521.584	65.6982	521.584	65.6982	521.584	65.6982	521.584	65.6982	521.584	65.6982	527.687	61.0705	527.687	61.0705	514.298	71.0596	514.298	71.0596	521.584	65.6982	521.584	65.6982	521.584	65.6982	521.584	65.6982	527.687	61.0705	527.687	61.0705	514.298	71.0596	514.298	71.0596
Personnel	1943.76	282.36	1943.76	282.36	1943.76	282.36	1943.76	282.36	1943.76	282.36	1943.76	282.36	1943.76	282.36	1943.76	282.36	2031.29	295.102	2031.29	295.102	1856.23	269.619	1856.23	269.619	2129.8	277.611	2129.8	277.611	1756.81	288.03	1756.81	288.03	2031.29	295.102	2031.29	295.102	1856.23	269.619	1856.23	269.619	2129.8	277.611	2129.8	277.611	1756.81	288.03	1756.81	288.03
Overhead	222.075	32.1924	222.075	32.1924	222.075	32.1924	222.075	32.1924	222.075	32.1924	222.075	32.1924	222.075	32.1924	222.075	32.1924	247.984	35.9639	247.984	35.9639	196.166	28.4209	196.166	28.4209	238.428	31.1097	238.428	31.1097	205.512	33.4849	205.512	33.4849	247.984	35.9639	247.984	35.9639	196.166	28.4209	196.166	28.4209	238.428	31.1097	238.428	31.1097	205.512	33.4849	205.512	33.4849
PrEP supplies	8119.98	680.832	8119.98	680.832	8119.98	680.832	0	0	8119.98	680.832	8119.98	680.832	0	0	0	0	8119.98	680.832	8119.98	680.832	8119.98	680.832	8119.98	680.832	8940.89	680.832	8940.89	680.832	7299.07	680.832	7299.07	680.832	0	0	0	0	0	0	0	0	0	0	0	0	0	0	0	0
Medical supplies
HIV blood-based RDT	4966.31	715.701	4966.31	715.701	4966.31	715.701	4966.31	715.701	4966.31	715.701	0	0	0	0	0	0	4966.31	715.701	4966.31	715.701	4966.31	715.701	4966.31	715.701	5468.39	715.701	5468.39	715.701	4464.23	715.701	4464.23	715.701	0	0	0	0	0	0	0	0	0	0	0	0	0	0	0	0
Administrative supplies	181.981	30.0048	181.981	30.0048	181.981	30.0048	181.981	30.0048	181.981	30.0048	181.981	30.0048	181.981	30.0048	181.981	30.0048	181.981	30.0048	181.981	30.0048	181.981	30.0048	181.981	30.0048	184.11	27.2499	184.11	27.2499	179.439	33.3794	179.439	33.3794	181.981	30.0048	181.981	30.0048	181.981	30.0048	181.981	30.0048	184.11	27.2499	184.11	27.2499	179.439	33.3794	179.439	33.3794
Medical waste	14.4322	2.07984	14.4322	2.07984	14.4322	2.07984	14.4322	2.07984	14.4322	2.07984	14.4322	2.07984	14.4322	2.07984	14.4322	2.07984	14.4322	2.07984	14.4322	2.07984	14.4322	2.07984	14.4322	2.07984	14.601	1.91098	14.601	1.91098	14.2306	2.28143	14.2306	2.28143	14.4322	2.07984	14.4322	2.07984	14.4322	2.07984	14.4322	2.07984	14.601	1.91098	14.601	1.91098	14.2306	2.28143	14.2306	2.28143
Estimated total	18087.7	2117.02	16047	1819.95	18087.7	2117.02	7927.06	1139.12	18087.7	2117.02	11080.7	1104.25	5001.45	720.482	2960.75	423.419	18609.3	2192.94	16160.5	1836.47	17566.2	2041.09	15933.6	1803.44	19863	2102.73	17581.7	1805.67	16309.6	2133.99	14509.4	1836.93	5523.03	796.408	3074.19	439.933	4479.87	644.557	2847.31	406.906	5453.69	706.199	3172.43	409.136	4546.28	737.457	2746.13	440.394
Estimated cost per person month	13.2317	10.7463	11.7389	9.23834	13.2317	10.7463	5.79887	5.78234	13.2317	10.7463	8.10587	5.60534	3.65871	3.65727	2.16587	2.14934	13.6133	11.1317	11.8219	9.32216	12.8502	10.3609	11.6559	9.15451	13.1962	10.6738	11.6806	9.16583	13.2728	10.8324	11.8078	9.3245	4.04026	4.04268	2.24886	2.23316	3.27716	3.27186	2.08289	2.06551	3.62323	3.58477	2.10765	2.07683	3.69977	3.74343	2.23481	2.2355
*Free PrEP or PEP and free HIV blood-based RDT

## Sheet: Descriptions
Descriptions
Base year of costing	2022
CPI	2000	2001	2002	2003	2004	2005	2006	2007	2008	2009	2010	2011	2012	2013	2014	2015	2016	2017	2018	2019	2020	2021
	38.1	40.3	41.1	45.1	50.3	55.5	63.6	69.8	88.1	96.2	100	114	124.7	131.8	140.9	150.2	159.6	172.4	180.5	190	200.2	212.5
Average Exchange Rate (KES to USD)	0.0086
Warehousing and distribution of drugs	0.08
Oral PrEP (1 bottle, 30 tablets), USD	5.5
Oral PrEP (1 bottle, 30 tablets) plus warehousing & dist, USD	5.94
Oral PEP (1 bottle, 30 tablets), USD	3.2
Oral PEP (1 bottle, 30 tablets), plus warehousing & dist, USD	3.456
HIV blood-based self test kit, USD	3.46
HIV blood-based self test kit wastage	0.05
HIV blood-based self test kit plus wastage, USD	3.633
Discount rate	0.03
Remote clinician salary per month, KES	180000
Assumed remote clinician FTE for project	0.05
Remote clinician salary for 6 months @ 5% FTE	54000
Remote clinician salary for 6 months per client	34.5269
Equipment economic life, years	5
Assumed pharmacy operation time, hours	12
Assumed training validity, years	5
Average cost of Register	516.667
Assumed average number of register per year	6.16667
Project duration, year	0.5
Adjustment factor for provider time	1	Always set to 1. Change only for senstivity analysis
Adjustment factor for client volume	1
Number of participating pharmacies	12

## Sheet: Clients
Number of Clients
			Pharmacy 1	Pharmacy 2	Pharmacy 3	Pharmacy 4	Pharmacy 5	Pharmacy 6	Pharmacy 7	Pharmacy 8	Pharmacy 9	Pharmacy 10	Pharmacy 11	Pharmacy 12	Total
Number of clients enrolled in the study			92	90	90	85	86	86	48	72	58	45	79	56	887
Number of clients that accessed the following:	PrEP initiation service*	Month 1	6	11	12	23	22	12	7	17	10	3	18	0
		Month 2	12	18	7	57	15	20	8	14	11	13	17	3
		Month 3	14	4	15	0	8	10	5	11	7	4	14	2
		Month 4	34	26	32	0	16	30	2	2	3	10	12	1
		Month 5	10	24	13	0	21	3	4	1	6	9	0	2
		Month 6	0	0	0	0	0	0	0	0	0	0	0	0
		Total	76	83	79	80	82	75	26	45	37	39	61	8	691
	PrEP continuation service*	Month 1	0	0	0	0	0	0	0	0	0	0	0	0
		Month 2	2	8	11	21	20	5	3	12	6	1	15	0
		Month 3	10	8	5	43	9	15	1	8	3	0	8	0
		Month 4	13	8	7	18	25	11	4	12	6	4	26	0
		Month 5	40	28	29	39	28	41	8	3	5	9	38	0
		Month 6	10	23	0	1	12	4	4	0	2	3	1	0
		Total	75	75	52	122	94	76	20	35	22	17	88	0	676
	PEP service	Month 1	2	1	3	1	0	2	1	2	4	4	2	3
		Month 2	3	2	4	1	4	1	5	11	0	7	2	9
		Month 3	1	1	9	0	1	2	6	2	3	1	2	7
		Month 4	4	1	4	0	2	3	4	2	2	1	2	16
		Month 5	2	0	0	0	2	3	7	3	0	2	2	10
		Month 6	0	0	0	0	0	1	3	1	2	0	0	9
		Total	12	5	20	2	9	12	26	21	11	15	10	54	197
	Total		163	163	151	204	185	163	72	101	70	71	159	62	1564

## Sheet: Demand_creation
Demand Creation (For all pharmacies)
Item	Unit cost (USD)	Qty/units	Amount
FAQ's design, printing and distribution (With Image of Boy)	0.19909	700	139.36
FAQ's design, printing and distribution (With Image of Doctor)	0.19909	700	139.36
FAQ's design, printing and distribution (With Image of Girl)	0.19909	700	139.36
Study specific posters	0.35732	300	107.2
Study specific flyers	0.07147	1000	71.47
Total cost			596.75
Number of PrEP clients			1367
Number of PEP clients			197
Total number clients			1564
Total cost attributed to PrEP			521.584
Total cost attributed to PEP			65.6982

## Sheet: Training
Training (For all pharmacies)
	Amount	Quantity	Total	Annual cost	Proportion of year	Total adj. cost
Meeting hall	4000	2	8000	1847.8	0.5	923.899
Conference package (pharmacy providers) - Thika	2200	6	13200	3048.87	0.5	1524.43
Conference package (RAs) - Thika	2200	6	13200	3048.87	0.5	1524.43
Conference package (pharmacy providers) - Kisumu	2200	6	13200	3048.87	0.5	1524.43
Conference package (RAs) - Kisumu	2200	6	13200	3048.87	0.5	1524.43
Transport reimbursement (pharmacy providers)	1000	12	12000	2771.7	0.5	1385.85
Transport reimbursement (RAs)	1000	12	12000	2771.7	0.5	1385.85
Daily pay to technician for onsite training	1516.66	12	18199.9	4203.72	0.5	2101.86
Transport reimbursement for onsite training	2000	12	24000	5543.4	0.5	2771.7
Total cost						14666.9
Total cost (minus RA cost)						10232.2
Total cost (minus RA cost), USD						87.9967
Number of PrEP clients						1367
Number of PEP clients						197
Total number clients						1564
Total cost (minus RA cost) attributed to PrEP, USD						76.9127
Total cost (minus RA cost) attributed to PEP, USD						11.084

## Sheet: Capital
Capital Cost
						Pharmacy 1			Pharmacy 2			Pharmacy 3			Pharmacy 4			Pharmacy 5			Pharmacy 6			Pharmacy 7			Pharmacy 8			Pharmacy 9			Pharmacy 10			Pharmacy 11			Pharmacy 12
	Grand Total, KES	Annual cost	Proportion of year	Total adj. cost	Total adj. cost, USD	Amount, KES	Quantity	Total, KES	Amount, KES	Quantity	Total, KES	Amount	Quantity	Total, KES	Amount, KES	Quantity	Total, KES	Amount, KES	Quantity	Total, KES	Amount, KES	Quantity	Total, KES	Amount, KES	Quantity	Total, KES	Amount, KES	Quantity	Total, KES	Amount, KES	Quantity	Total, KES	Amount, KES	Quantity	Total, KES	Amount	Quantity	Total, KES	Amount, KES	Quantity	Total, KES
Computer	221726	51213.1	0.5	25606.6	220.216				21229	1	21229				42458	1	42458				16776	3	50328	65000	1	65000				20000	1	20000	6711	1	6711				16000	1	16000
Printers	90552	20915.2	0.5	10457.6	89.9355										28166	1	28166				22386	1	22386	0			40000	1	40000
Tables	233441	53919	0.5	26959.5	231.852	9049	1	9049	7430	1	7430	8388	3	25164	5592	1	5592	2355	1	2355	5592	1	5592	30000	2	60000	6000	1	6000	4000	1	4000	12509	2	25018	24120.5	2	48241	35000	1	35000
Chairs	232754	53760.3	0.5	26880.2	231.169	932	5	4660	10000	1	10000	2350	6	14100	750	4	3000	706	4	2824	2236	6	13416	20000	3	60000	7000	3	21000	500	1	500	9418	3	28254	7500	2	15000	15000	4	60000
Pill counter plates	8334	1924.94	0.5	962.472	8.27726	767	2	1534							319	2	638	587	3	1761	335.5	2	671	500	1	500				806	1	806	559	2	1118	806	1	806	500	1	500
Cabinet	329314	76063.4	0.5	38031.7	327.072	14148	1	14148				106250	1	106250	27961	1	27961							30000	1	30000	15000	1	15000	30000	1	30000	35318.5	3	105956
Stool	1342	309.968	0.5	154.984	1.33286																671	2	1342
Rent, year	3948000	3948000	0.5	1974000	16976.4	7000	12	84000	20000	12	240000	15000	12	180000	30000	12	360000	15000	12	180000	17000	12	204000	60000	12	720000	90000	12	1080000	15000	12	180000	20000	12	240000	10000	12	120000	30000	12	360000
Safety box	5400	1247.26	0.5	623.632	5.36323																			200	12	2400													250	12	3000
Annual licensure, year	173000	173000	0.5	86500	743.9	10000	1	10000	15000	1	15000	10000	1	10000	15000	1	15000	18000	1	18000	15000	1	15000	15000	1	15000	15000	1	15000	15000	1	15000	15000	1	15000	15000	1	15000	15000	1	15000
Pharmacist licensure, year	1150000	1150000	0.5	575000	4945	5000	1	5000	15000	1	15000	5000	1	5000	15000	1	15000	15000	1	15000	15000	1	15000	180000	1	180000	180000	1	180000	180000	1	180000	180000	1	180000	180000	1	180000	180000	1	180000
Administrator cost, year	3870000	3870000	0.5	1935000	16641							80000	12	960000	60000	12	720000				20000	12	240000	45000	12	540000	35000	12	420000	25000	12	300000	90000	1	90000	30000	12	360000	20000	12	240000
Total Capital Cost, USD					40421.5
Total Capital Cost attributed to PrEP, USD					2040.7
Total Capital Cost attributed to PEP, USD					297.063

## Sheet: Overhead
Overhead Cost
					Pharmacy 1			Pharmacy 2			Pharmacy 3			Pharmacy 4			Pharmacy 5			Pharmacy 6			Pharmacy 7			Pharmacy 8			Pharmacy 9			Pharmacy 10			Pharmacy 11			Pharmacy 12
	Grand Total	Proportion of year	Total adj. cost	Total adj. cost, USD	Amount	Quantity	Total	Amount	Quantity	Total	Amount	Quantity	Total	Amount	Quantity	Total	Amount	Quantity	Total	Amount	Quantity	Total	Amount	Quantity	Total	Amount	Quantity	Total	Amount	Quantity	Total	Amount	Quantity	Total	Amount	Quantity	Total	Amount	Quantity	Total
Registers, year	6200.33	0.5	3100.17	26.6614	517	6	3102	516.667	6.16667	3186.11	516.667	6.16667	3186.11	850	5	4250	500	3	1500	516.667	6.16667	3186.11	516.667	3	1550	516.667	3	1550	516.667	3	1550	200	20	4000	516.667	6.16667	3186.11	516.667	6.16667	3186.11
Disposable cups, year	300	0.5	150	1.29										300	1	300
Maintenance and repairs, year	492050	0.5	246025	2115.82	40000	1	40000	5500	1	5500	8000	1	8000	70000	1	70000	59000	1	59000	22000	1	22000	50000	1	50000	1050	12	12600	29000	1	29000	104000	1	104000	8500	1	8500	95000	1	95000
Utilities (eg water, electricity), year	58400	0.5	29200	251.12	1500	12	18000	2000	12	24000	3100	12	37200	4000	12	48000	2800	12	33600	1000	12	12000	10000	12	120000	10000	12	120000	3000	12	36000	5000	12	60000	6000	12	72000	10000	12	120000
Medicaton vials/caps, year	1065	0.5	532.5	4.5795							300	12	3600	385	12	4620	380	12	4560							0	0	0	0	1	0				0	0	0	0	0	0
Gloves, year*	13400	0.5	6700	57.62	700	12	8400	1300	12	15600	500	12	6000	2250	12	27000	2250	12	27000	1200	12	14400	400	12	4800	1600	12	19200	500	12	6000	1500	12	18000	400	12	4800	800	12	9600
Pharmacy bags, year	23820	0.5	11910	102.426	2800	12	33600	900	12	10800	720	12	8640	1050	12	12600	1050	12	12600	2500	12	30000	1500	12	18000	9600	1	9600	1000	12	12000	400	12	4800	800	12	9600	1500	12	18000
Receipt papers, year	5250	0.5	2625	22.575							250	12	3000	1000	12	12000	1100	12	13200				400	12	4800	850	12	10200				400	12	4800	400	12	4800	850	12	10200
Safety box, year	450	0.5	225	1.935																			200	12	2400			0										250	12	3000
Masks, year	3250	0.5	1625	13.975	250	12	3000	350	12	4200	200	12	2400	200	12	2400	450	12	5400	300	12	3600	250	12	3000	250	12	3000	250	12	3000	250	12	3000	250	12	3000	250	12	3000
Hand sanitizer, year*	11220	0.5	5610	48.246	450	12	5400	220	12	2640	500	12	6000	1500	12	18000	1000	12	12000	400	12	4800	200	12	2400	5400	1	5400	250	12	3000	800	12	9600	500	12	6000
Medical Envelopes, year	2350	0.5	1175	10.105																						2000	12	24000				350	12	4200
Soap, year	3600	0.5	1800	15.48							200	12	2400	3000	1	3000	400	1	400
Total Capital Cost, USD (Economic)				2565.96
Total Capital Cost attributed to PrEP, USD				222.075
Total Capital Cost attributed to PEP, USD				32.1924
*Attributed 100% to PrEP and PEP

## Sheet: Provider_time
Provider time in minutes															Estimated Pharmacy time for Service
Chemist or Pharmacy name	Pharmacy 1	Pharmacy 2	Pharmacy 3	Pharmacy 4	Pharmacy 5	Pharmacy 6	Pharmacy 7	Pharmacy 8	Pharmacy 9	Pharmacy 10	Pharmacy 11	Pharmacy 12	Average time in minutes	Standard deviation in minutes	Average time for service (minus research)	Total time for service delivery (hours)	Available work days in 6 months of project	Work hours in 6 months of project	% of intervention
PrEP Initiation Visit															58.4129	672.722	157	22608	0.0297559
Screening (Greeting, RAST, safety questionnaire)	15	12	5	15	15	15	17.5	5	4	15	21	7	12.2083	5.58186
RESEARCH: Consenting	20	20	3	15	20	15	0	20	20	55	20		18.9091	13.9675
Counselling (pre/post HIVST & PrEP, remote clinician contact)	10	10	8	8	5	5	4.5	3	5		3	7	6.22727	2.52353
Testing (actual HIVST and test wait time)	44	20	18	20	20	25	21.5	25	10		13	17	21.2273	8.79592
Dispensing (includes filling PrEP register, counselling, referall)	20	5	1	3	4	30	6.5	23.5	1	10	10	7	10.0833	9.4167
Recordkeeping (records for MOH/supply chain)	50	2	2	5	4	8	3.5	12	1.5	2	10	4	8.66667	13.4508
RESEARCH: DBS sample collection	5	40	8	7	26	7	0	5	2	8	10	7	10.4167	11.2933
Total	139	49	34	51	48	83	53.5	68.5	21.5	27	57	42	56.125	31.0872
PrEP Continuation Visit															41.5966	468.655	157	22608	0.0207296
Screening (Greeting, RAST, safety questionnaire)	2	7	3	6	6	2	6.5	5	3		9		4.95	2.36232
Counselling (pre/post HIVST & PrEP, remote clinician contact)	5	15		5	8	4	3.5	3	10				6.6875	4.11389
Testing (actual HIVST and test wait time)	16	20	27	17	20	8	20.5	25	15		7		17.55	6.47409
Dispensing (includes filling PrEP register, counselling, referall)	5	5	1		15	2	5	4	1.5	25	2	6	6.5	7.23533
Recordkeeping (records for MOH/supply chain)	20		3	1	4	2	2	4	2	10	8	9	5.90909	5.61168
RESEARCH: DBS sample collection	5	20	10	5	5	15	0	6		5	7	30	9.81818	8.65815
Total	48	47	34	29	53	18	37.5	41	31.5	35	26	15	34.5833	11.6635
PEP Visit															50.6038	166.149	157	22608	0.00734913
Screening (PEP assessment, RAST, safety questionnaire)	10	7	5	5	12	2	7	5	4	13	14	5	7.41667	3.89541
RESEARCH: Consenting	20	20	2	20	20	15	0	20	20	35	25		17.9091	9.75146
Counselling (pre/post HIVST & PEP, remote clinician contact)	10	5	5	3	3	3	3.5	5			3	3	4.35	2.18645
Testing (actual HIVST and test wait time)	17	20	18	20	20	20	22	23	15		7	22	18.5455	4.48026
Dispensing (includes filling PEP register, counselling, referral)	40	5	2	2	3	15	4.5	26	1	3	2	5	9.04167	12.1402
Additional counselling (counselling, transition to PrEP)		20	2	15	2		5		1				7.5	8.01873
RESEARCH: DBS sample collection	5	40	7	5	20	5	0	5	3	5	10	7	9.33333	10.8153
Recordkeeping (records for MOH/supply chain)	5	2	3	4	4	5	1	5	2	4	8	2	3.75	1.91288
Total	82	59	35	49	44	45	43	64	23	20	34	37	44.5833	17.4223

## Sheet: Personnel
Personnel Cost
Summary	PrEP	PEP
Total pharmacy provider cost	1506.12	218.652
Total administrative staff cost	437.649	63.7081
Total personnel cost	1943.76	282.36						Data of Individual Pharmacies
								Pharmacy 1					Pharmacy 2					Pharmacy 3					Pharmacy 4					Pharmacy 5					Pharmcy 6					Pharmacy 7					Pharmacy 8					Pharmacy 9
	Number	Total hours worked in a day	Total hours spent on lunch break	Total days spent on sick leave	Total days spent on vacation	Total amount/year		Amount/year	Hrs/day	Lunch break (Hrs)/day	Vacation (days)/yr	Sick leave (days)/yr	Amount/year	Hrs/day	Lunch break (Hrs)/day	Vacation (days)/yr	Sick leave (days)/yr	Amount/year	Hrs/day	Lunch break (Hrs)/day	Vacation (days)/yr	Sick leave (days)/yr	Amount/year	Hrs/day	Lunch break (Hrs)/day	Vacation (days)/yr	Sick leave (days)/yr	Amount/year	Hrs/day	Lunch break (Hrs)/day	Vacation (days)/yr	Sick leave (days)/yr	Amount/year	Hrs/day	Lunch break (Hrs)/day	Vacation (days)/yr	Sick leave (days)/yr	Amount/year	Hrs/day	Lunch break (Hrs)/day	Vacation (days)/yr	Sick leave (days)/yr	Amount/year	Hrs/day	Lunch break (Hrs)/day	Vacation (days)/yr	Sick leave (days)/yr	Amount/year	Hrs/day
Pharmaceutical technologist I	11	135	5.8	59	31	5036000		480000	14	1	0	0	240000	4	0	0	0	960000	12	0.5	0	0	780000	14	1	0	0	600000	12	1	0	0	240000	12	0.75	0	7	596000	14	0.5	15	15	120000	14	0.83	0	0	420000	14
Pharmaceutical technologist II	1	12	0.5	36	15	360000
Pharmaceutical technologist III	1	12	0.5	36	15	360000
Pharmacy assistant	2	26	1.75	7	0	420000		300000	14	1	0	0																					120000	12	0.75	0	7
Nurse	1	14	0	0	0	240000
Manager	1	12	0	0	0	480000																																										480000	12
Cleaner	2	16	1	0	0	240000												120000	8	1	0	0																										120000	8
Health records officer	1	10	1	0	0	168000							168000	10	0	0	0
Cashier	1	12	0.75	7	0	120000																											120000	12	0.75	0	7
A. Administrative staff (PrEP & PEP)
Total per year	1008000
Total Admin staff cost attributed to PrEP	50889.4
Total Admin staff cost attributed to PrEP, USD	437.649
Total Admin staff cost attributed to PEP	7407.92
Total Admin staff cost attributed to PEP, USD	63.7081
B. Pharmacy Provider
Average per year	401000
Average hours worked in a day	12.4375
Average hours spent on lunch break	0.534375
Average days spent on sick leave	8.625
Average days spent on vacation	3.8125
Personnel cost per hour	112.085
Personnel cost per minute	1.86809
Personnel cost for the following…
PrEP initiation
Screening (Greeting, RAST, safety questionnaire)	22.8062
Counselling (pre/post HIVST & PrEP, remote clinician contact)	11.6331
Testing (actual HIVST and test wait time)	39.6544
Dispensing (includes filling PrEP register, counselling, referall)	18.8366
Recordkeeping (records for MOH/supply chain)	16.1901
Remote clinician	34.5269
Personnel cost per client	143.647
Total Personnel cost	99260.3
Total Personnel cost, USD	853.638
PrEP continuation
Personnel cost for the following…
Screening (Greeting, RAST, safety questionnaire)	9.24704
Counselling (pre/post HIVST & PrEP, remote clinician contact)	12.4928
Testing (actual HIVST and test wait time)	32.7849
Dispensing (includes filling PrEP register, counselling, referall)	12.1426
Recordkeeping (records for MOH/supply chain)	11.0387
Remote clinician	34.5269
Personnel cost per client	112.233
Total Personnel cost	75869.5
Total Personnel cost, USD	652.477
PEP SERVICE
Screening (PEP assessment, RAST, safety questionnaire)	13.855
Counselling (pre/post HIVST & PEP, remote clinician contact)	8.12618
Testing (actual HIVST and test wait time)	34.6445
Dispensing (includes filling PEP register, counselling, referral)	16.8906
Follow-up (counselling, transition to PrEP)	14.0107
Recordkeeping (records for MOH/supply chain)	7.00533
Remote clinician	34.5269
Personnel cost	129.059
Total Personnel cost	25424.7
Total Personnel cost, USD	218.652
NOTE:
Number of Sundays in a year	52
Number of days in a year	365
Number of workdays in a year	313
Minutes per hour	60
[truncated: 18 more columns]

## Sheet: Supplies
Medical Supplies
Summary	PrEP	PEP
Administrative supplies	10.5114	1.53013
Medical waste	14.4322	2.07984
PrEP	8119.98	680.832
HIV blood-based test	4966.31	715.701
	Pharmacy 1	Pharmacy 2	Pharmacy 3	Pharmacy 4	Pharmacy 5	Pharmacy 6	Pharmacy 7	Pharmacy 8	Pharmacy 9	Pharmacy 10	Pharmacy 11	Pharmacy 12
Administrative supplies
Water dispenser	500	0	0	12500	0	0	0	0	0	0	0	0
Liquid soap (month)	380	0	0	380	0	0	0	0	0	0	0	0
Stapler	500	0	0	450	0	0	0	0	0	0	0	0
Paper punch	500	0	0	500	0	0	0	0	0	0	0	0
Stamp	1500	0	0	300	0	0	0	0	0	0	0	0
Box file	800	0	0	800	0	0	0	0	0	0	0	0
Hand wash	4000	0	0	0	0	0	0	0	0	0	0	0
staple pins	0	0	0	500	0	0	0	0	0	0	0	0
Timer & battery	0	0	0	600	0	0	0	0	0	0	0	0
Sub-total	8180	0	0	16030	0	0	0	0	0	0	0	0
Total	24210
Total, USD	208.206
Total attributed to PrEP, USD	181.981
Total attributed to PEP, USD	30.0048
Medical waste disposal (For all Pharmacies)	All
Fuel cost per week (Ksh)	80
Total fuel cost for 4 week in 6 months	1920
Total, USD	16.512
Total attributed to PrEP, USD	14.4322
Total attributed to PEP, USD	2.07984
Number of PrEP clients	1367
Number of PEP clients	197
Total number clients	1564
